# Supplementary material for: Cis pallidus Mellié, 1849: redescription, new synonym, geographic distribution, and host fungi records
Source: Zookeys. 2018 May 31;(762):117–29. doi: 10.3897/zookeys.762.23433 (PMC5992249; doi:10.3897/zookeys.762.23433)
Supplement: XML Treatment for Cis pallidus [file zookeys.762.23433-treatment1.xml]

<!DOCTYPE tp:taxon-treatment
  PUBLIC "-//TaxonX//DTD Taxonomic Treatment Publishing DTD v0 20100105//EN" "tax-treatment-NSO.dtd">
<tp:taxon-treatment xmlns:tp="http://www.plazi.org/taxpub"><tp:treatment-meta><kwd-group><label>Taxon classification</label><kwd><named-content xmlns:xlink="http://www.w3.org/1999/xlink" content-type="kingdom">Animalia</named-content></kwd><kwd><named-content xmlns:xlink="http://www.w3.org/1999/xlink" content-type="order">Coleoptera</named-content></kwd><kwd><named-content xmlns:xlink="http://www.w3.org/1999/xlink" content-type="family">Ciidae</named-content></kwd></kwd-group><mixed-citation publication-type="journal"><person-group><name><surname>Borlini</surname><given-names>Paula V.</given-names></name><name><surname>Lopes-Andrade</surname><given-names>Cristiano</given-names></name><name><surname>Araujo</surname><given-names>Lucimar S.</given-names></name></person-group><article-title>
          <italic><tp:taxon-name><tp:taxon-name-part taxon-name-part-type="genus" reg="Cis">Cis</tp:taxon-name-part> <tp:taxon-name-part taxon-name-part-type="species" reg="pallidus">pallidus</tp:taxon-name-part></tp:taxon-name></italic> Mellié, 1849: redescription, new synonym, geographic distribution, and host fungi records</article-title><source>Zookeys</source><day>31</day><month>5</month><year>2018</year><volume>2018</volume><issue>762</issue><fpage>117</fpage><lpage>129</lpage><pub-id pub-id-type="doi">10.3897/zookeys.762.23433</pub-id></mixed-citation></tp:treatment-meta><tp:nomenclature><tp:taxon-name>
            <tp:taxon-name-part taxon-name-part-type="genus" reg="Cis">Cis</tp:taxon-name-part>
            <tp:taxon-name-part taxon-name-part-type="species" reg="pallidus">pallidus</tp:taxon-name-part>
          </tp:taxon-name><tp:taxon-authority>Mellié, 1849</tp:taxon-authority><xref ref-type="fig" rid="F1">Figs 1–8</xref><xref ref-type="fig" rid="F2">, 9–14</xref><xref ref-type="fig" rid="F3">, 15–20</xref><xref ref-type="fig" rid="F4">, 21–28</xref><xref ref-type="fig" rid="F5">, 29–44</xref><xref ref-type="fig" rid="F6">, 45</xref><tp:nomenclature-citation-list><tp:nomenclature-citation><tp:taxon-name>
                <tp:taxon-name-part taxon-name-part-type="genus" reg="Cis">Cis</tp:taxon-name-part> <tp:taxon-name-part taxon-name-part-type="species" reg="pallidus">pallidus</tp:taxon-name-part></tp:taxon-name><comment>Mellié, 1849: 246–247, pl. 10, fig. 10.</comment></tp:nomenclature-citation><tp:nomenclature-citation><tp:taxon-name>
                <tp:taxon-name-part taxon-name-part-type="genus" reg="Cis">Cis</tp:taxon-name-part> <tp:taxon-name-part taxon-name-part-type="species" reg="semipallidus">semipallidus</tp:taxon-name-part></tp:taxon-name><comment>Pic, 1916: 5, <bold>syn. n.</bold></comment></tp:nomenclature-citation></tp:nomenclature-citation-list></tp:nomenclature><tp:treatment-sec sec-type="diagnosis" id="SECID0EDFAE"><title>Diagnosis.</title><p>Distinguished from other South American ciids by the elongate body (<abbrev xmlns:xlink="http://www.w3.org/1999/xlink" xlink:title="total length counted as EL+PL" id="ABBRID0EJFAE" xlink:type="simple">TL</abbrev>/<abbrev xmlns:xlink="http://www.w3.org/1999/xlink" xlink:title="greatest width of both elytra" id="ABBRID0ENFAE" xlink:type="simple">EW</abbrev> at least 2), reddish to dark brown head and pronotum, yellowish elytra with a black band on both sides, and pronotum projected forward, partially or completely covering head when seen from above. Among South American ciid species with light-colored elytra, <italic><tp:taxon-name><tp:taxon-name-part taxon-name-part-type="genus" reg="Orthocis">Orthocis</tp:taxon-name-part> <tp:taxon-name-part taxon-name-part-type="species" reg="platensis">platensis</tp:taxon-name-part></tp:taxon-name></italic> Brèthes, 1922 differs in the pronotum being not projected over the head. <italic><tp:taxon-name><tp:taxon-name-part taxon-name-part-type="genus" reg="Cis">Cis</tp:taxon-name-part> <tp:taxon-name-part taxon-name-part-type="species" reg="bisbidens">bisbidens</tp:taxon-name-part></tp:taxon-name></italic> Gorham, 1883 differs in lacking lateral elytral band, in the developed projections associated with the male head and pronotum, and the small but conspicuous sex patch on first abdominal ventrite of the male. <italic><tp:taxon-name><tp:taxon-name-part taxon-name-part-type="genus" reg="Cis">Cis</tp:taxon-name-part> <tp:taxon-name-part taxon-name-part-type="species" reg="granarius">granarius</tp:taxon-name-part></tp:taxon-name></italic> Mellié, 1849 has a comparatively stouter body and the sides of pronotum are light-colored. In <italic><tp:taxon-name><tp:taxon-name-part taxon-name-part-type="genus" reg="Cis">C.</tp:taxon-name-part> <tp:taxon-name-part taxon-name-part-type="species" reg="grossus">grossus</tp:taxon-name-part></tp:taxon-name></italic> Mellié, 1849 and <italic><tp:taxon-name><tp:taxon-name-part taxon-name-part-type="genus" reg="Cis">C.</tp:taxon-name-part> <tp:taxon-name-part taxon-name-part-type="species" reg="validithorax">validithorax</tp:taxon-name-part></tp:taxon-name></italic> Pic, 1916 only the apical portion of the elytra is light-colored. <italic><tp:taxon-name><tp:taxon-name-part taxon-name-part-type="genus" reg="Cis">Cis</tp:taxon-name-part> <tp:taxon-name-part taxon-name-part-type="species" reg="steinheili">steinheili</tp:taxon-name-part></tp:taxon-name></italic> Reitter, 1878 is devoid of conspicuous lateral dark longitudinal band on elytra and the male has an obvious sex patch on the first abdominal ventrite.</p></tp:treatment-sec><tp:treatment-sec sec-type="description" id="SECID0ETHAE"><title>Description of adult males.</title><p>
            <bold><italic>Body</italic></bold> elongate, subparallel-sided; head, pronotum and scutellar shield reddish-brown (Fig. <xref ref-type="fig" rid="F3">16</xref>) to dark brown (Fig. <xref ref-type="fig" rid="F3">20</xref>); pronotum sometimes lighter on disc than on sides (Fig. <xref ref-type="fig" rid="F3">17</xref>); elytral disc mostly pale yellowish (Figs <xref ref-type="fig" rid="F2">9</xref>, <xref ref-type="fig" rid="F3">17</xref>) to yellowish brown (Fig. <xref ref-type="fig" rid="F1">1</xref>), slightly translucent, gradually darkening to sides and forming a distinct dark longitudinal band on both sides easily seen in lateral view (Figs <xref ref-type="fig" rid="F1">2</xref>, <xref ref-type="fig" rid="F2">10</xref>); ventral surface (Figs <xref ref-type="fig" rid="F1">3</xref>, <xref ref-type="fig" rid="F2">11</xref>) dark brown, with appendages usually lighter; dorsal vestiture of short decumbent (Fig. <xref ref-type="fig" rid="F4">23</xref>), goldish bristles, as long as puncture-width (Fig. <xref ref-type="fig" rid="F3">20</xref>) and up to three puncture-widths (Fig. <xref ref-type="fig" rid="F3">19</xref>), the same length or longer on elytra than on pronotum, usually sparser on elytra than on pronotum; ventral vestiture of decumbent whitish, slender setae, longest on metaventrite and abdominal ventrites. <bold><italic>Head</italic></bold> partially or completely covered by anterior pronotal plate when seen from above (Figs <xref ref-type="fig" rid="F1">1</xref>, <xref ref-type="fig" rid="F2">9</xref>, <xref ref-type="fig" rid="F3">16–17</xref>, <xref ref-type="fig" rid="F3">19–20</xref>); dorsal surface with small shallow punctures and microreticulate interspaces; anterocephalic edge weakly projected forward and upward, sinuous, forming two short, rounded projections (Fig. <xref ref-type="fig" rid="F2">11</xref>), separated from each other by about one-fifth the basal width of scutellar shield. <bold><italic>Antennae</italic></bold> (Fig. <xref ref-type="fig" rid="F4">24</xref>) bearing 10 antennomeres, with measurements as follow (n = 3, mean; in mm): 0.09, 0.05, 0.05, 0.03, 0.03, 0.03, 0.02, 0.08, 0.08, 0.09 (<abbrev xmlns:xlink="http://www.w3.org/1999/xlink" xlink:title="length of antennal funicle measured from base of the third to apex of the seventh antennomere" id="ABBRID0EQKAE" xlink:type="simple">FL</abbrev> 0.16; <abbrev xmlns:xlink="http://www.w3.org/1999/xlink" xlink:title="length of antennal club measured from base of the eighth to apex of the tenth antennomere" id="ABBRID0EUKAE" xlink:type="simple">CL</abbrev> 0.26; <abbrev xmlns:xlink="http://www.w3.org/1999/xlink" xlink:title="length of antennal club measured from base of the eighth to apex of the tenth antennomere" id="ABBRID0EYKAE" xlink:type="simple">CL</abbrev>/<abbrev xmlns:xlink="http://www.w3.org/1999/xlink" xlink:title="length of antennal funicle measured from base of the third to apex of the seventh antennomere" id="ABBRID0E3KAE" xlink:type="simple">FL</abbrev> 1.56). <bold><italic>Eyes</italic></bold> coarsely facetted, with approx. 100 ommatidia; <abbrev xmlns:xlink="http://www.w3.org/1999/xlink" xlink:title="greatest diameter of eye" id="ABBRID0EDLAE" xlink:type="simple">GW</abbrev> (n = 3, mean; in mm) 0.17. <bold><italic>Pronotum</italic></bold> with coarse punctures, separated from each other by one puncture-width or less; interspaces of punctures, microreticulate; anterior edge produced forward overhead, broadly emarginate at apex, forming two short subtriangular plates (Figs <xref ref-type="fig" rid="F1">1</xref>, <xref ref-type="fig" rid="F2">9</xref>, <xref ref-type="fig" rid="F3">16–17</xref>, <xref ref-type="fig" rid="F3">19–20</xref>); anterior portion with concave impression before anterior plates; anterior angles produced forward and broadly rounded; lateral edges finely crenulate, barely visible when seen from above. <bold><italic>Scutellar shield</italic></bold> (Fig. <xref ref-type="fig" rid="F4">27</xref>) subpentagonal, with few punctures and bristles; <abbrev xmlns:xlink="http://www.w3.org/1999/xlink" xlink:title="basal width of scutellar shield" id="ABBRID0EBMAE" xlink:type="simple">BW</abbrev> (n = 3, mean; in mm) 0.11. <bold><italic>Elytra</italic></bold> with single sized punctation, punctures shallower, finer and sparser than those on pronotum; interspaces of punctures irregular close to anterior portion of elytra and smooth at disc. <bold><italic>Metathoracic wings</italic></bold> developed, apparently functional. <bold><italic>Hypomera</italic></bold> with shallow, inconspicuous punctation; interspaces, finely shagreened. <bold><italic>Prosternum</italic></bold> (Fig. <xref ref-type="fig" rid="F4">25</xref>) slightly tumid at midline; surface similar to that of hypomera. <bold><italic>Prosternal process</italic></bold> (Fig. <xref ref-type="fig" rid="F4">25</xref>) about as long as prosternal disc, curved, slightly enlarged close to rounded apex. <bold><italic>Protibiae</italic></bold> slightly expanded to apex; outer apical angle acute (Fig. <xref ref-type="fig" rid="F4">26</xref>, arrow); apical edge devoid of spines. <bold><italic>Meso- and metatibiae</italic></bold> comparatively less expanded than protibiae; outer apical angle rounded; apical edge with row of minute spines. <bold><italic>Metaventrite</italic></bold> with punctation denser than those on hypomera, more conspicuous close to sides; interspaces shagreened; discrimen shallow, about half the length of metaventrite at midline. <bold><italic>Abdominal ventrites</italic></bold> with punctation and surface similar to that of metaventrite; length of ventrites (measured in male from Viçosa; in mm, from base to apex at longitudinal midline) as follows: 0.3, 0.12, 0.11, 0.11, 0.13; first ventrite apparently devoid of sex patch (Figs <xref ref-type="fig" rid="F4">22</xref>, <xref ref-type="fig" rid="F4">28</xref>), but with small barely discernible mark in slide preparation (Fig. <xref ref-type="fig" rid="F5">29</xref>, arrow). <bold><italic>Male abdominal terminalia</italic></bold> with <bold><italic>sternite VIII</italic></bold> (Fig. <xref ref-type="fig" rid="F1">4</xref>) subtrapezoidal, posterior edge slightly curved inwardly and with short setae, sides rounded and bearing long slender setae. <bold><italic>Tegmen</italic></bold> (Figs <xref ref-type="fig" rid="F1">6</xref>, <xref ref-type="fig" rid="F5">30</xref>, <xref ref-type="fig" rid="F5">32</xref>, <xref ref-type="fig" rid="F5">34</xref>, <xref ref-type="fig" rid="F5">36</xref>, <xref ref-type="fig" rid="F5">38</xref>, <xref ref-type="fig" rid="F5">40–41</xref>, <xref ref-type="fig" rid="F5">43</xref>) subcylindrical, 2.89–4.45× as long as wide, 1–1.13× as long as penis; apical portion with short emargination, forming two lateral lobes; apex narrow, preceded by lateral, broadly rounded membranous flaps. <bold><italic>Basal piece</italic></bold> (Fig. <xref ref-type="fig" rid="F1">5</xref>) subtriangular, about as long as wide, 1/3 to 1/4 length of tegmen. <bold><italic>Penis</italic></bold> (Figs <xref ref-type="fig" rid="F1">7</xref>, <xref ref-type="fig" rid="F5">31</xref>, <xref ref-type="fig" rid="F5">33</xref>, <xref ref-type="fig" rid="F5">35</xref>, <xref ref-type="fig" rid="F5">37</xref>, <xref ref-type="fig" rid="F5">39</xref>, <xref ref-type="fig" rid="F5">42</xref>, <xref ref-type="fig" rid="F5">44</xref>) subcylindrical, 3.6–4.35× as long as wide, gradually expanding from base to apex, apex subtriangular.</p><fig id="F1" position="float" orientation="portrait"><label>Figures 1–8.</label><caption><p>Male paralectotype of <italic><tp:taxon-name><tp:taxon-name-part taxon-name-part-type="genus" reg="Cis">Cis</tp:taxon-name-part> <tp:taxon-name-part taxon-name-part-type="species" reg="semipallidus">semipallidus</tp:taxon-name-part></tp:taxon-name></italic> Pic, 1916. <bold>1</bold> Dorsal view <bold>2</bold> Lateral view <bold>3</bold> Ventral view <bold>4</bold> Sternite VIII <bold>5</bold> Basal piece <bold>6</bold> Tegmen <bold>7</bold> Penis <bold>8</bold> Labels. Scale bars: 1 mm (<bold>1–3</bold>); 0.1 mm (<bold>4–7</bold>).</p></caption><graphic xmlns:xlink="http://www.w3.org/1999/xlink" xlink:href="zookeys-762-117-g001.jpg" position="float" orientation="portrait" xlink:type="simple" id="oo_206970.jpg"/></fig><fig id="F2" position="float" orientation="portrait"><label>Figures 9–14.</label><caption><p>
                <italic><tp:taxon-name><tp:taxon-name-part taxon-name-part-type="genus" reg="Cis">Cis</tp:taxon-name-part> <tp:taxon-name-part taxon-name-part-type="species" reg="pallidus">pallidus</tp:taxon-name-part></tp:taxon-name></italic> Mellié, 1849, male (<bold>9–11</bold>) and female (<bold>12–14</bold>) from Viçosa, state of Minas Gerais, Southeast Brazil. <bold>9, 12</bold> Dorsal view <bold>10, 13</bold> Lateral view <bold>11, 14</bold> Ventral view. Scale bar: 1 mm.</p></caption><graphic xmlns:xlink="http://www.w3.org/1999/xlink" xlink:href="zookeys-762-117-g002.jpg" position="float" orientation="portrait" xlink:type="simple" id="oo_206971.jpg"/></fig><fig id="F3" position="float" orientation="portrait"><label>Figures 15–20.</label><caption><p>
                <italic><tp:taxon-name><tp:taxon-name-part taxon-name-part-type="genus" reg="Cis">Cis</tp:taxon-name-part> <tp:taxon-name-part taxon-name-part-type="species" reg="pallidus">pallidus</tp:taxon-name-part></tp:taxon-name></italic> Mellié, 1849, dorsal view from various localities, shown in the same scale. <bold>15</bold> Female from the state of Bahia, compared with the holotype deposited in the <abbrev xmlns:xlink="http://www.w3.org/1999/xlink" content-type="institution" xlink:title="Muséum National d’Histoire Naturelle (Paris, France)" id="ABBRID0ECUAE" xlink:type="simple">MNHN</abbrev> <bold>16</bold> Male from Corcovado, state of Rio de Janeiro <bold>17</bold> Male from Marechal Cândido Rondon, state of Paraná <bold>18</bold> Female from the province of Tucuman, Argentina <bold>19</bold> Male from Nova Teutônia, state of Santa Catarina <bold>20</bold> Male from Urubici, state of Santa Catarina. Scale bar: 1 mm.</p></caption><graphic xmlns:xlink="http://www.w3.org/1999/xlink" xlink:href="zookeys-762-117-g003.jpg" position="float" orientation="portrait" xlink:type="simple" id="oo_206972.jpg"/></fig><fig id="F4" position="float" orientation="portrait"><label>Figures 21–28.</label><caption><p>
                <italic><tp:taxon-name><tp:taxon-name-part taxon-name-part-type="genus" reg="Cis">Cis</tp:taxon-name-part> <tp:taxon-name-part taxon-name-part-type="species" reg="pallidus">pallidus</tp:taxon-name-part></tp:taxon-name></italic> Mellié, 1849, scanning electron microscopy. <bold>21</bold> Dorsal view <bold>22</bold> Ventral view <bold>23</bold> Elytral bristle <bold>24</bold> Antenna <bold>25</bold> Part of head and prothorax in ventral view <bold>26</bold> Protibiae, showing the outer apical angle (arrow) <bold>27</bold> Part of pronotum and elytra, with scutellar shield <bold>28</bold> Part of metaventrite and abdominal ventrites. Scale bars: 0.2 mm (<bold>21–22, 25–26, 28</bold>), 0.01 mm (<bold>23</bold>), 0.1 mm (<bold>24, 27</bold>).</p></caption><graphic xmlns:xlink="http://www.w3.org/1999/xlink" xlink:href="zookeys-762-117-g004.jpg" position="float" orientation="portrait" xlink:type="simple" id="oo_206973.jpg"/></fig><fig id="F5" position="float" orientation="portrait"><label>Figures 29–44.</label><caption><p>
                <italic><tp:taxon-name><tp:taxon-name-part taxon-name-part-type="genus" reg="Cis">Cis</tp:taxon-name-part> <tp:taxon-name-part taxon-name-part-type="species" reg="pallidus">pallidus</tp:taxon-name-part></tp:taxon-name></italic> Mellié, 1849. <bold>29</bold> Abdominal ventrites of a male from São João del-Rei, state of Minas Gerais, showing a small sex patch at the first ventrite (arrow), possibly vestigial <bold>30–44</bold> Tegmen (<bold>30, 32, 34, 36, 38, 40–41, 43</bold>) and penis (<bold>31, 33, 35, 37, 39, 42, 44</bold>) of males from various localities <bold>30–31</bold> Corcovado, state of Rio de Janeiro <bold>32–33</bold>Viçosa, state of Minas Gerais <bold>34–35</bold> São João del-Rei, state of Minas Gerais <bold>36–37</bold> Palotina, state of Paraná <bold>38–39</bold>Province of Tucuman, Argentina <bold>40–42</bold> Nova Teutônia, state of Santa Catarina, showing tegmen before (<bold>40</bold>) and after distortion (<bold>41</bold>) <bold>43–44</bold> Urubici, state of Santa Catarina. Scale bars: 0.5 mm (<bold>29</bold>); 0.1 mm (<bold>30–44</bold>).</p></caption><graphic xmlns:xlink="http://www.w3.org/1999/xlink" xlink:href="zookeys-762-117-g005.jpg" position="float" orientation="portrait" xlink:type="simple" id="oo_206974.jpg"/></fig><p>
            <bold>Females</bold>. Projections of head and pronotum more rounded and less prominent than in males. Otherwise like males, but first abdominal ventrite devoid of any discernible mark. <bold><italic>Female abdominal terminalia</italic></bold> (in specimen from Viçosa with everted terminalia) with <bold><italic>paraprocts</italic></bold> 1.25× as long as gonocoxites; each <bold><italic>gonocoxite</italic></bold> with three ventral lobes; <bold><italic>gonostyli</italic></bold> inserted at top of gonocoxites.</p></tp:treatment-sec><tp:treatment-sec sec-type="description" id="SECID0ETYAE"><title>Measurements and ratios.</title><p>Males, measurements in mm (n = 21): <abbrev xmlns:xlink="http://www.w3.org/1999/xlink" xlink:title="total length counted as EL+PL" id="ABBRID0EZYAE" xlink:type="simple">TL</abbrev> 1.95–3.00 (2.47 ± 0.32), <abbrev xmlns:xlink="http://www.w3.org/1999/xlink" xlink:title="pronotal length along midline" id="ABBRID0E4YAE" xlink:type="simple">PL</abbrev> 0.70–1.00 (0.86 ± 0.09), <abbrev xmlns:xlink="http://www.w3.org/1999/xlink" xlink:title="greatest pronotal width" id="ABBRID0EBZAE" xlink:type="simple">PW</abbrev> 0.80–1.20 (0.99 ± 0.12), <abbrev xmlns:xlink="http://www.w3.org/1999/xlink" xlink:title="elytral length along the midline" id="ABBRID0EFZAE" xlink:type="simple">EL</abbrev> 1.20–2 (1.60 ± 0.24), <abbrev xmlns:xlink="http://www.w3.org/1999/xlink" xlink:title="greatest width of both elytra" id="ABBRID0EJZAE" xlink:type="simple">EW</abbrev> 0.85–1.30 (1.07 ± 0.13), <abbrev xmlns:xlink="http://www.w3.org/1999/xlink" xlink:title="greatest depth of body measured in lateral view" id="ABBRID0ENZAE" xlink:type="simple">GD</abbrev> 0.60–1.15 (0.83 ± 0.13), <abbrev xmlns:xlink="http://www.w3.org/1999/xlink" xlink:title="pronotal length along midline" id="ABBRID0ERZAE" xlink:type="simple">PL</abbrev>/<abbrev xmlns:xlink="http://www.w3.org/1999/xlink" xlink:title="greatest pronotal width" id="ABBRID0EVZAE" xlink:type="simple">PW</abbrev> 0.72–1.12 (0.87 ± 0.10), <abbrev xmlns:xlink="http://www.w3.org/1999/xlink" xlink:title="elytral length along the midline" id="ABBRID0EZZAE" xlink:type="simple">EL</abbrev>/<abbrev xmlns:xlink="http://www.w3.org/1999/xlink" xlink:title="greatest width of both elytra" id="ABBRID0E4ZAE" xlink:type="simple">EW</abbrev> 1.26–1.94 (1.49 ± 0.13), <abbrev xmlns:xlink="http://www.w3.org/1999/xlink" xlink:title="elytral length along the midline" id="ABBRID0EB1AE" xlink:type="simple">EL</abbrev>/<abbrev xmlns:xlink="http://www.w3.org/1999/xlink" xlink:title="pronotal length along midline" id="ABBRID0EF1AE" xlink:type="simple">PL</abbrev> 1.38–2.05 (1.86 ± 0.17), <abbrev xmlns:xlink="http://www.w3.org/1999/xlink" xlink:title="greatest depth of body measured in lateral view" id="ABBRID0EJ1AE" xlink:type="simple">GD</abbrev>/<abbrev xmlns:xlink="http://www.w3.org/1999/xlink" xlink:title="greatest width of both elytra" id="ABBRID0EN1AE" xlink:type="simple">EW</abbrev> 0.54–1.00 (0.77 ± 0.09), <abbrev xmlns:xlink="http://www.w3.org/1999/xlink" xlink:title="total length counted as EL+PL" id="ABBRID0ER1AE" xlink:type="simple">TL</abbrev>/<abbrev xmlns:xlink="http://www.w3.org/1999/xlink" xlink:title="greatest width of both elytra" id="ABBRID0EV1AE" xlink:type="simple">EW</abbrev> 2.04–3.00 (2.30 ± 0.20). Females, measurements in mm (n = 20): <abbrev xmlns:xlink="http://www.w3.org/1999/xlink" xlink:title="total length counted as EL+PL" id="ABBRID0EZ1AE" xlink:type="simple">TL</abbrev> 2.15–3.05 (2.53 ± 0.23), <abbrev xmlns:xlink="http://www.w3.org/1999/xlink" xlink:title="pronotal length along midline" id="ABBRID0E41AE" xlink:type="simple">PL</abbrev> 0.75–1.00 (0.85 ± 0.07), <abbrev xmlns:xlink="http://www.w3.org/1999/xlink" xlink:title="greatest pronotal width" id="ABBRID0EB2AE" xlink:type="simple">PW</abbrev> 0.85–1.20 (1.02 ± 0.08), <abbrev xmlns:xlink="http://www.w3.org/1999/xlink" xlink:title="elytral length along the midline" id="ABBRID0EF2AE" xlink:type="simple">EL</abbrev> 1.40–2.05 (1.68 ± 0.17), <abbrev xmlns:xlink="http://www.w3.org/1999/xlink" xlink:title="greatest width of both elytra" id="ABBRID0EJ2AE" xlink:type="simple">EW</abbrev> 0.95–1.35 (1.11 ± 0.10), <abbrev xmlns:xlink="http://www.w3.org/1999/xlink" xlink:title="greatest depth of body measured in lateral view" id="ABBRID0EN2AE" xlink:type="simple">GD</abbrev> 0.75–1.05 (0.86 ± 0.09), <abbrev xmlns:xlink="http://www.w3.org/1999/xlink" xlink:title="pronotal length along midline" id="ABBRID0ER2AE" xlink:type="simple">PL</abbrev>/<abbrev xmlns:xlink="http://www.w3.org/1999/xlink" xlink:title="greatest pronotal width" id="ABBRID0EV2AE" xlink:type="simple">PW</abbrev> 0.75–0.89 (0.83 ± 0.03), <abbrev xmlns:xlink="http://www.w3.org/1999/xlink" xlink:title="elytral length along the midline" id="ABBRID0EZ2AE" xlink:type="simple">EL</abbrev>/<abbrev xmlns:xlink="http://www.w3.org/1999/xlink" xlink:title="greatest width of both elytra" id="ABBRID0E42AE" xlink:type="simple">EW</abbrev> 1.42–1.56 (1.50 ± 0.03), <abbrev xmlns:xlink="http://www.w3.org/1999/xlink" xlink:title="elytral length along the midline" id="ABBRID0EB3AE" xlink:type="simple">EL</abbrev>/<abbrev xmlns:xlink="http://www.w3.org/1999/xlink" xlink:title="pronotal length along midline" id="ABBRID0EF3AE" xlink:type="simple">PL</abbrev> 1.76–2.20 (1.97 ± 0.11) <abbrev xmlns:xlink="http://www.w3.org/1999/xlink" xlink:title="greatest depth of body measured in lateral view" id="ABBRID0EJ3AE" xlink:type="simple">GD</abbrev>/<abbrev xmlns:xlink="http://www.w3.org/1999/xlink" xlink:title="greatest width of both elytra" id="ABBRID0EN3AE" xlink:type="simple">EW</abbrev> 0.68–0.87 (0.76 ± 0.04), <abbrev xmlns:xlink="http://www.w3.org/1999/xlink" xlink:title="total length counted as EL+PL" id="ABBRID0ER3AE" xlink:type="simple">TL</abbrev>/<abbrev xmlns:xlink="http://www.w3.org/1999/xlink" xlink:title="greatest width of both elytra" id="ABBRID0EV3AE" xlink:type="simple">EW</abbrev> 2.16–2.36 (2.26 ± 0.04).</p></tp:treatment-sec><tp:treatment-sec sec-type="type material" id="SECID0EZ3AE"><title>Type material.</title><p>♀ <bold>Holotype</bold> “<tp:taxon-name><tp:taxon-name-part taxon-name-part-type="genus" reg="Cis">Cis</tp:taxon-name-part> <tp:taxon-name-part taxon-name-part-type="species" reg="pallidus">pallidus</tp:taxon-name-part></tp:taxon-name> Mel. Bahia. T. Cast. 72 [green disc, handwritten] \ Bahia. Mocquerys [handwritten] \ <tp:taxon-name><tp:taxon-name-part taxon-name-part-type="genus" reg="Cis">Cis</tp:taxon-name-part> <tp:taxon-name-part taxon-name-part-type="species" reg="pallidus">pallidus</tp:taxon-name-part></tp:taxon-name> Reiche [handwritten] \ LECTOTYPE [printed] <tp:taxon-name><tp:taxon-name-part taxon-name-part-type="genus" reg="Cis">Cis</tp:taxon-name-part> <tp:taxon-name-part taxon-name-part-type="species" reg="pallidus">pallidus</tp:taxon-name-part></tp:taxon-name> Mellié [handwritten]”; ♂ <bold>lectotype of <italic><tp:taxon-name><tp:taxon-name-part taxon-name-part-type="genus" reg="Cis">Cis</tp:taxon-name-part> <tp:taxon-name-part taxon-name-part-type="species" reg="semipallidus">semipallidus</tp:taxon-name-part></tp:taxon-name></italic> Pic, 1916, here designated</bold> (<abbrev xmlns:xlink="http://www.w3.org/1999/xlink" content-type="institution" xlink:title="Muséum National d’Histoire Naturelle (Paris, France)" id="ABBRID0EN5AE" xlink:type="simple">MNHN</abbrev>) “Rep Argentina. Prov. Buenos Aires 9.11.1896 C. Bruch \ <tp:taxon-name><tp:taxon-name-part taxon-name-part-type="genus" reg="Cis">Cis</tp:taxon-name-part></tp:taxon-name> près <tp:taxon-name><tp:taxon-name-part taxon-name-part-type="genus" reg="Cis">Cis</tp:taxon-name-part> <tp:taxon-name-part taxon-name-part-type="species" reg="bisbidens">bisbidens</tp:taxon-name-part></tp:taxon-name> Gorh. [handwritten] \ <tp:taxon-name><tp:taxon-name-part taxon-name-part-type="genus" reg="Cis">Cis</tp:taxon-name-part></tp:taxon-name> [handwritten] \ Type [yellow paper; handwritten] \ <tp:taxon-name><tp:taxon-name-part taxon-name-part-type="genus" reg="Cis">C.</tp:taxon-name-part> <tp:taxon-name-part taxon-name-part-type="species" reg="semipallidus">semipallidus</tp:taxon-name-part></tp:taxon-name> Pic [handwritten] \ Type [red paper] \ LECTOTYPE [printed] <tp:taxon-name><tp:taxon-name-part taxon-name-part-type="genus" reg="Cis">Cis</tp:taxon-name-part> <tp:taxon-name-part taxon-name-part-type="species" reg="semipallidus">semipallidus</tp:taxon-name-part></tp:taxon-name> Pic [handwritten]; 1 ♂ (<abbrev xmlns:xlink="http://www.w3.org/1999/xlink" content-type="institution" xlink:title="Muséum National d’Histoire Naturelle (Paris, France)" id="ABBRID0E36AE" xlink:type="simple">MNHN</abbrev>, dissected) “Rep. Argentina Prov. Buenos Aires 9.11.1896 C. Bruch [handwritten] \ Type [handwritten] \ PARALECTOTYPE [printed] <tp:taxon-name><tp:taxon-name-part taxon-name-part-type="genus" reg="Cis">Cis</tp:taxon-name-part> <tp:taxon-name-part taxon-name-part-type="species" reg="semipallidus">semipallidus</tp:taxon-name-part></tp:taxon-name> Pic [handwritten]”.</p></tp:treatment-sec><tp:treatment-sec sec-type="material" id="SECID0EMAAG"><title>Additional material.</title><p>
            <bold>BRASIL</bold>: 1 ♀ (<abbrev xmlns:xlink="http://www.w3.org/1999/xlink" content-type="institution" xlink:title="Muséum National d’Histoire Naturelle (Paris, France)" id="ABBRID0EUAAG" xlink:type="simple">MNHN</abbrev>) “Museum Paris Brésil Bahia (Tabacs) A. Grouvelle 1913\ <tp:taxon-name><tp:taxon-name-part taxon-name-part-type="genus" reg="Cis">Cis</tp:taxon-name-part> <tp:taxon-name-part taxon-name-part-type="species" reg="pallidus">pallidus</tp:taxon-name-part></tp:taxon-name> Mellié 1969 J. F. Lawrence”; 1 ♂ and 1 ♀ (<abbrev xmlns:xlink="http://www.w3.org/1999/xlink" content-type="institution" xlink:title="Coleção Entomológica do Laboratório de Sistemática e Biologia de Coleoptera da Universidade Federal de Viçosa (Viçosa, MG, Brazil)" id="ABBRID0EDBAG" xlink:type="simple">CELC</abbrev>); “BRASIL: ES, Atílio Vivacqua, Mata do Zé [sic], 16.vi.2007, Furieri, K. S. &amp; Ana Paula”; 1 ♂ and 2 ♀(<abbrev xmlns:xlink="http://www.w3.org/1999/xlink" content-type="institution" xlink:title="Museu Nacional do Rio de Janeiro (Rio de Janeiro, RJ, Brazil)" id="ABBRID0EIBAG" xlink:type="simple">MNRJ</abbrev>) “Saude 29.vi.[19]14 \ <abbrev xmlns:xlink="http://www.w3.org/1999/xlink" content-type="institution" xlink:title="Museu Nacional do Rio de Janeiro (Rio de Janeiro, RJ, Brazil)" id="ABBRID0ENBAG" xlink:type="simple">MNRJ</abbrev> 230”; 1 ♂ (<abbrev xmlns:xlink="http://www.w3.org/1999/xlink" content-type="institution" xlink:title="Coleção Entomológica Pe. Jesus Santiago Moure, Universidade Federal do Paraná (Curitiba, PR, Brazil)" id="ABBRID0ESBAG" xlink:type="simple">DZUP</abbrev>, dissected) “Coleção M. Alvarenga \ CORCOVADO Guanabara BRASIL x.1968 Alvarenga &amp; Seabra \ <tp:taxon-name><tp:taxon-name-part taxon-name-part-type="genus" reg="Cis">Cis</tp:taxon-name-part> <tp:taxon-name-part taxon-name-part-type="species" reg="pallidus">pallidus</tp:taxon-name-part></tp:taxon-name> Mellié, 1849 C. Lopes-Andrade det. \ <abbrev xmlns:xlink="http://www.w3.org/1999/xlink" content-type="institution" xlink:title="Coleção Entomológica Pe. Jesus Santiago Moure, Universidade Federal do Paraná (Curitiba, PR, Brazil)" id="ABBRID0EBCAG" xlink:type="simple">DZUP</abbrev> 273653”; 22 ♂ (<abbrev xmlns:xlink="http://www.w3.org/1999/xlink" content-type="institution" xlink:title="Coleção Entomológica do Laboratório de Sistemática e Biologia de Coleoptera da Universidade Federal de Viçosa (Viçosa, MG, Brazil)" id="ABBRID0EGCAG" xlink:type="simple">CELC</abbrev>, 5 dissected) and 13 ♀ (<abbrev xmlns:xlink="http://www.w3.org/1999/xlink" content-type="institution" xlink:title="Coleção Entomológica do Laboratório de Sistemática e Biologia de Coleoptera da Universidade Federal de Viçosa (Viçosa, MG, Brazil)" id="ABBRID0ELCAG" xlink:type="simple">CELC</abbrev>) “BRASIL: MG, Viçosa, “Atrás do Insetário” 18.xi.2003 legs. D. J. Souza &amp; C. Lopes-Andrade \ ex <italic><tp:taxon-name><tp:taxon-name-part taxon-name-part-type="genus" reg="Trametes">Trametes</tp:taxon-name-part> <tp:taxon-name-part taxon-name-part-type="species" reg="hirsuta">hirsuta</tp:taxon-name-part></tp:taxon-name></italic>”; 61 specimens (<abbrev xmlns:xlink="http://www.w3.org/1999/xlink" content-type="institution" xlink:title="Coleção Entomológica do Laboratório de Sistemática e Biologia de Coleoptera da Universidade Federal de Viçosa (Viçosa, MG, Brazil)" id="ABBRID0E2CAG" xlink:type="simple">CELC</abbrev>, in alcohol) “Brasil: MG, Viçosa, Bom Jesus, 13.vii.2006 Oliveira, C. B.”; 19 specimens (<abbrev xmlns:xlink="http://www.w3.org/1999/xlink" content-type="institution" xlink:title="Coleção Entomológica do Laboratório de Sistemática e Biologia de Coleoptera da Universidade Federal de Viçosa (Viçosa, MG, Brazil)" id="ABBRID0EADAG" xlink:type="simple">CELC</abbrev>, in alcohol) “Brasil: MG, Viçosa, Apiário 09.vi.2010 leg. L. A. O. Campos”; 4 ♂ (<abbrev xmlns:xlink="http://www.w3.org/1999/xlink" content-type="institution" xlink:title="Coleção Entomológica do Laboratório de Sistemática e Biologia de Coleoptera da Universidade Federal de Viçosa (Viçosa, MG, Brazil)" id="ABBRID0EFDAG" xlink:type="simple">CELC</abbrev>) and 3 ♀ (<abbrev xmlns:xlink="http://www.w3.org/1999/xlink" content-type="institution" xlink:title="Coleção Entomológica do Laboratório de Sistemática e Biologia de Coleoptera da Universidade Federal de Viçosa (Viçosa, MG, Brazil)" id="ABBRID0EKDAG" xlink:type="simple">CELC</abbrev>) “BRASIL: MG, Viçosa, “Violeira” 17.xii.2004 leg. A. A. Zacaro”; 5 ♂ and 6 ♀ (<abbrev xmlns:xlink="http://www.w3.org/1999/xlink" content-type="institution" xlink:title="Coleção Entomológica do Laboratório de Sistemática e Biologia de Coleoptera da Universidade Federal de Viçosa (Viçosa, MG, Brazil)" id="ABBRID0EPDAG" xlink:type="simple">CELC</abbrev>) “BRASIL: MG, Viçosa, Mata da Biologia, 03.v.2014, Lopes-Andrade et al. leg”; 2 ♀ (<abbrev xmlns:xlink="http://www.w3.org/1999/xlink" content-type="institution" xlink:title="Coleção Entomológica do Laboratório de Sistemática e Biologia de Coleoptera da Universidade Federal de Viçosa (Viçosa, MG, Brazil)" id="ABBRID0EUDAG" xlink:type="simple">CELC</abbrev>) “BRASIL: MG, Jequeri; Piscamba 09.vi.2009 leg. D. M. da Silva”; 6 ♂ (<abbrev xmlns:xlink="http://www.w3.org/1999/xlink" content-type="institution" xlink:title="Coleção Entomológica do Laboratório de Sistemática e Biologia de Coleoptera da Universidade Federal de Viçosa (Viçosa, MG, Brazil)" id="ABBRID0EZDAG" xlink:type="simple">CELC</abbrev>, 1 dissected) and 6 ♀ (<abbrev xmlns:xlink="http://www.w3.org/1999/xlink" content-type="institution" xlink:title="Coleção Entomológica do Laboratório de Sistemática e Biologia de Coleoptera da Universidade Federal de Viçosa (Viçosa, MG, Brazil)" id="ABBRID0E5DAG" xlink:type="simple">CELC</abbrev>) “BRASIL: MG, São João del Rei [sic] Colônia 25.xii.2011 De Oliveira, G. A. &amp; De Oliveira, E. H.”;13 ♀ (<abbrev xmlns:xlink="http://www.w3.org/1999/xlink" content-type="institution" xlink:title="Coleção Entomológica do Laboratório de Sistemática e Biologia de Coleoptera da Universidade Federal de Viçosa (Viçosa, MG, Brazil)" id="ABBRID0EDEAG" xlink:type="simple">CELC</abbrev>) “BRASIL: MG, Juiz de Fora Campus UFJF 11.vii.2012 Pecci-Maddalena leg.”; 2 ♂ and 2 ♀ (<abbrev xmlns:xlink="http://www.w3.org/1999/xlink" content-type="institution" xlink:title="Coleção Entomológica do Laboratório de Sistemática e Biologia de Coleoptera da Universidade Federal de Viçosa (Viçosa, MG, Brazil)" id="ABBRID0EIEAG" xlink:type="simple">CELC</abbrev>) “BRASIL: MG, Ibitipoca, 03.iii.2014. leg. Pecci-Maddalena, I. \ <italic><tp:taxon-name><tp:taxon-name-part taxon-name-part-type="genus" reg="Trametes">Trametes</tp:taxon-name-part> <tp:taxon-name-part taxon-name-part-type="species" reg="hirsuta">hirsuta</tp:taxon-name-part></tp:taxon-name></italic>”; 2 ♂ (1 <abbrev xmlns:xlink="http://www.w3.org/1999/xlink" content-type="institution" xlink:title="Coleção Entomológica Pe. Jesus Santiago Moure, Universidade Federal do Paraná (Curitiba, PR, Brazil)" id="ABBRID0EYEAG" xlink:type="simple">DZUP</abbrev>; 1 <abbrev xmlns:xlink="http://www.w3.org/1999/xlink" content-type="institution" xlink:title="Coleção Entomológica do Laboratório de Sistemática e Biologia de Coleoptera da Universidade Federal de Viçosa (Viçosa, MG, Brazil)" id="ABBRID0E4EAG" xlink:type="simple">CELC</abbrev>, dissected) “BRASIL: PR, Palotina Parque Estadual de São Camilo (coleta manual) 02.iii.2011 G. A. Oliveira, col. \ <tp:taxon-name><tp:taxon-name-part taxon-name-part-type="family">Ciidae</tp:taxon-name-part></tp:taxon-name> sp. 17 C. S. Santos, det. 2011 \ Coletado no fungo: <italic><tp:taxon-name><tp:taxon-name-part taxon-name-part-type="genus" reg="Trametes">Trametes</tp:taxon-name-part></tp:taxon-name></italic> sp. (<tp:taxon-name><tp:taxon-name-part taxon-name-part-type="family">Polyporaceae</tp:taxon-name-part></tp:taxon-name>) V. G. Cortez det. 2011 \ C342 \ <tp:taxon-name><tp:taxon-name-part taxon-name-part-type="genus" reg="Cis">Cis</tp:taxon-name-part> <tp:taxon-name-part taxon-name-part-type="species" reg="pallidus">pallidus</tp:taxon-name-part></tp:taxon-name> Mellié, 1849 C. Lopes-Andrade det.”; 1 ♂ (<abbrev xmlns:xlink="http://www.w3.org/1999/xlink" content-type="institution" xlink:title="Australian National Insect Collection, CSIRO Entomology (Canberra, Australian Capital Territory, Australia" id="ABBRID0EAGAG" xlink:type="simple">ANIC</abbrev>, dissected) and 1 ♀(<abbrev xmlns:xlink="http://www.w3.org/1999/xlink" content-type="institution" xlink:title="Australian National Insect Collection, CSIRO Entomology (Canberra, Australian Capital Territory, Australia" id="ABBRID0EFGAG" xlink:type="simple">ANIC</abbrev>) “Nova Teutonia Santa Catarina BRAZIL March F. Plaumann”; 1 ♂(<abbrev xmlns:xlink="http://www.w3.org/1999/xlink" content-type="institution" xlink:title="Australian National Insect Collection, CSIRO Entomology (Canberra, Australian Capital Territory, Australia" id="ABBRID0EKGAG" xlink:type="simple">ANIC</abbrev>) “BRAZIL: Santa Catarina, Nova Teutonia Dec. F. Plaumann”; 1 ♂ (<abbrev xmlns:xlink="http://www.w3.org/1999/xlink" content-type="institution" xlink:title="Australian National Insect Collection, CSIRO Entomology (Canberra, Australian Capital Territory, Australia" id="ABBRID0EPGAG" xlink:type="simple">ANIC</abbrev>) “Brasilien [Marechal Cândido] Rondon 24° 38’B. 54° 07’ L F. Plaumann”; 1 ♀(<abbrev xmlns:xlink="http://www.w3.org/1999/xlink" content-type="institution" xlink:title="Australian National Insect Collection, CSIRO Entomology (Canberra, Australian Capital Territory, Australia" id="ABBRID0EUGAG" xlink:type="simple">ANIC</abbrev>) “Santa Catarina BRAZIL xi.64 Fritz Plaumann”; 1 ♀ (<abbrev xmlns:xlink="http://www.w3.org/1999/xlink" content-type="institution" xlink:title="Coleção Entomológica Pe. Jesus Santiago Moure, Universidade Federal do Paraná (Curitiba, PR, Brazil)" id="ABBRID0EZGAG" xlink:type="simple">DZUP</abbrev>) “Brasilien Nova Teutonia 27° 11’ B 52° 23’ L 300-500m xii.1980 Fritz Plaumann \ <tp:taxon-name><tp:taxon-name-part taxon-name-part-type="genus" reg="Cis">Cis</tp:taxon-name-part> <tp:taxon-name-part taxon-name-part-type="species" reg="pallidus">pallidus</tp:taxon-name-part></tp:taxon-name> Mellié, 1849 C. Lopes-Andrade det. \ <abbrev xmlns:xlink="http://www.w3.org/1999/xlink" content-type="institution" xlink:title="Coleção Entomológica Pe. Jesus Santiago Moure, Universidade Federal do Paraná (Curitiba, PR, Brazil)" id="ABBRID0EIHAG" xlink:type="simple">DZUP</abbrev> 273657”; 1 ♂ (<abbrev xmlns:xlink="http://www.w3.org/1999/xlink" content-type="institution" xlink:title="Field Museum of Natural History (Chicago, Illinois, USA)" id="ABBRID0ENHAG" xlink:type="simple">FMNH</abbrev>) “Nova Teutonia, Sta. Catarina, BRAZ. Fritz Plaumann leg. \ <tp:taxon-name><tp:taxon-name-part taxon-name-part-type="genus" reg="Cis">Cis</tp:taxon-name-part> <tp:taxon-name-part taxon-name-part-type="species" reg="pallidus">pallidus</tp:taxon-name-part></tp:taxon-name> Mell. det. J. F. Lawrence \ <abbrev xmlns:xlink="http://www.w3.org/1999/xlink" content-type="institution" xlink:title="Field Museum of Natural History (Chicago, Illinois, USA)" id="ABBRID0E3HAG" xlink:type="simple">FMNH</abbrev> 261”; 3 ♀ (<abbrev xmlns:xlink="http://www.w3.org/1999/xlink" content-type="institution" xlink:title="Field Museum of Natural History (Chicago, Illinois, USA)" id="ABBRID0EBIAG" xlink:type="simple">FMNH</abbrev>) “Nova Teutonia, Sta. Catarina, BRAZ. 5.viii.44 Fritz Plaumann leg. \ <tp:taxon-name><tp:taxon-name-part taxon-name-part-type="genus" reg="Cis">Cis</tp:taxon-name-part> <tp:taxon-name-part taxon-name-part-type="species" reg="pallidus">pallidus</tp:taxon-name-part></tp:taxon-name> Mell. det. J. F. Lawrence \ <abbrev xmlns:xlink="http://www.w3.org/1999/xlink" content-type="institution" xlink:title="Field Museum of Natural History (Chicago, Illinois, USA)" id="ABBRID0EQIAG" xlink:type="simple">FMNH</abbrev> 259; 260; 262”; 3 ♂ (<abbrev xmlns:xlink="http://www.w3.org/1999/xlink" content-type="institution" xlink:title="Coleção Entomológica do Laboratório de Sistemática e Biologia de Coleoptera da Universidade Federal de Viçosa (Viçosa, MG, Brazil)" id="ABBRID0EVIAG" xlink:type="simple">CELC</abbrev>, 1 dissected) and 1 ♀ (<abbrev xmlns:xlink="http://www.w3.org/1999/xlink" content-type="institution" xlink:title="Coleção Entomológica do Laboratório de Sistemática e Biologia de Coleoptera da Universidade Federal de Viçosa (Viçosa, MG, Brazil)" id="ABBRID0E1IAG" xlink:type="simple">CELC</abbrev>) “BRASIL: SC, Urubici (Estrada para Serra do Corvo) 06.iii.2011 Grossi &amp; Parizotto”; 1 ♂ (<abbrev xmlns:xlink="http://www.w3.org/1999/xlink" content-type="institution" xlink:title="Fundação Zoobotânica do Rio Grande do Sul (Porto Alegre, RS, Brazil)" id="ABBRID0E6IAG" xlink:type="simple">MCNZ</abbrev>) “Torres, RS 21/XI/1976 [handwritten] A. Lise leg. [p.] COL. NCN 28.253 [handwritten]”; 1 ♀ (<abbrev xmlns:xlink="http://www.w3.org/1999/xlink" content-type="institution" xlink:title="Australian National Insect Collection, CSIRO Entomology (Canberra, Australian Capital Territory, Australia" id="ABBRID0EEJAG" xlink:type="simple">ANIC</abbrev>) “Brazil J. Rick \ J. F. Lawrence Lot.1995 \ <italic><tp:taxon-name><tp:taxon-name-part taxon-name-part-type="genus" reg="Polyporus">Polyporus</tp:taxon-name-part> <tp:taxon-name-part taxon-name-part-type="species" reg="polyzonus">polyzonus</tp:taxon-name-part></tp:taxon-name></italic> [=<italic><tp:taxon-name><tp:taxon-name-part taxon-name-part-type="genus" reg="Trametes">Trametes</tp:taxon-name-part> <tp:taxon-name-part taxon-name-part-type="species" reg="polyzona">polyzona</tp:taxon-name-part></tp:taxon-name></italic>]”. <bold>ARGENTINA</bold>: 4 ♀ (<abbrev xmlns:xlink="http://www.w3.org/1999/xlink" content-type="institution" xlink:title="Field Museum of Natural History (Chicago, Illinois, USA)" id="ABBRID0EBKAG" xlink:type="simple">FMNH</abbrev>) “R. Argentina La Plata Col. C. Bruch\ <abbrev xmlns:xlink="http://www.w3.org/1999/xlink" content-type="institution" xlink:title="Field Museum of Natural History (Chicago, Illinois, USA)" id="ABBRID0EGKAG" xlink:type="simple">FMNH</abbrev> 263”; 1 ♂ (<abbrev xmlns:xlink="http://www.w3.org/1999/xlink" content-type="institution" xlink:title="Australian National Insect Collection, CSIRO Entomology (Canberra, Australian Capital Territory, Australia" id="ABBRID0ELKAG" xlink:type="simple">ANIC</abbrev>, dissected) and 1 ♀ (<abbrev xmlns:xlink="http://www.w3.org/1999/xlink" content-type="institution" xlink:title="Australian National Insect Collection, CSIRO Entomology (Canberra, Australian Capital Territory, Australia" id="ABBRID0EQKAG" xlink:type="simple">ANIC</abbrev>) “ARG: Tucuman Famailla vi.11.1971 \ L. A. Stange Lot 13 \ <italic><tp:taxon-name><tp:taxon-name-part taxon-name-part-type="genus" reg="Coriolus">Coriolus</tp:taxon-name-part> <tp:taxon-name-part taxon-name-part-type="species" reg="pinistus">pinistus</tp:taxon-name-part></tp:taxon-name></italic> [sic] [=<italic><tp:taxon-name><tp:taxon-name-part taxon-name-part-type="genus" reg="Trametes">Trametes</tp:taxon-name-part> <tp:taxon-name-part taxon-name-part-type="species" reg="hirsuta">hirsuta</tp:taxon-name-part></tp:taxon-name></italic>]”; 1 ♂ and 1 ♀ (<abbrev xmlns:xlink="http://www.w3.org/1999/xlink" content-type="institution" xlink:title="Museo Argentino de Ciencias Naturales “Bernardino Rivadavia” (Buenos Aires, Argentina)" id="ABBRID0ELLAG" xlink:type="simple">MACN</abbrev>) on the same card “Rep Argentina. Prov. Buenos Aires 9.11.1896 C. Bruch \ <tp:taxon-name><tp:taxon-name-part taxon-name-part-type="genus" reg="Cis">Cis</tp:taxon-name-part></tp:taxon-name> près <tp:taxon-name><tp:taxon-name-part taxon-name-part-type="genus" reg="Cis"/><tp:taxon-name-part taxon-name-part-type="species" reg="bisbidens">bisbidens</tp:taxon-name-part></tp:taxon-name> Gorh. [handwritten]”.</p></tp:treatment-sec><tp:treatment-sec sec-type="comments" id="SECID0E6LAG"><title>Comments.</title><p>There was no consistent difference in the morphology of tegmen and penis between specimens with different dorsal coloration and length of dorsal bristles, and such variation occurred within the populations throughout the geographic extension of the species. Therefore, we consider that the abovementioned specimens all belong to a single species. After the description of <italic><tp:taxon-name><tp:taxon-name-part taxon-name-part-type="genus" reg="Cis">C.</tp:taxon-name-part> <tp:taxon-name-part taxon-name-part-type="species" reg="pallidus">pallidus</tp:taxon-name-part></tp:taxon-name></italic>, <xref ref-type="bibr" rid="B9">Mellié (1849</xref>: 247) wrote “Provient de Bahia; a été donné à M. Reiche par M. Mocquerys de Rouen”, a statement in the singular, suggesting that he had only one specimen at the time of the description. It is important to note that Mellié, in the same work, clearly used plural in case he had examined two or more specimens. Therefore, we consider the single type specimen located in the <abbrev xmlns:xlink="http://www.w3.org/1999/xlink" content-type="institution" xlink:title="Muséum National d’Histoire Naturelle (Paris, France)" id="ABBRID0EUMAG" xlink:type="simple">MNHN</abbrev> as the holotype, even though it has a lectotype label. Two specimens from <abbrev xmlns:xlink="http://www.w3.org/1999/xlink" content-type="institution" xlink:title="Museo Argentino de Ciencias Naturales “Bernardino Rivadavia” (Buenos Aires, Argentina)" id="ABBRID0EZMAG" xlink:type="simple">MACN</abbrev>, pinned at the same card, have the same locality label of the type series of <italic><tp:taxon-name><tp:taxon-name-part taxon-name-part-type="genus" reg="Cis">C.</tp:taxon-name-part> <tp:taxon-name-part taxon-name-part-type="species" reg="semipallidus">semipallidus</tp:taxon-name-part></tp:taxon-name></italic>, but these do not have any indication whether they were examined or not by Maurice Pic. Thus we think they do not belong to the type series but they were possibly collected together. The specimen from the <abbrev xmlns:xlink="http://www.w3.org/1999/xlink" content-type="institution" xlink:title="Muséum National d’Histoire Naturelle (Paris, France)" id="ABBRID0EJNAG" xlink:type="simple">MNHN</abbrev> labeled “(…) Bahia (Tabacs) A. Grouvelle (…)” is possibly from Recôncavo Baiano (Fig. <xref ref-type="fig" rid="F6">45</xref>, question mark), a name for the geographic area around Bay of All Saints, the biggest bay at the northeastern coast of Brazil. The collector Antoine Grouvelle was the director of the “Manufactures nationales des Tabacs” (national manufacturers of tobacco) and used to catch small insects in the tobacco leaves exported to France. These insects, mostly <tp:taxon-name><tp:taxon-name-part taxon-name-part-type="order">Coleoptera</tp:taxon-name-part></tp:taxon-name>, were probably retained during their flight by the more or less abundant pubescence and viscosity which covers the tobacco leaves; it is also possible that some of them had been attracted by the rainwater which remains in the axils of the leaves, and that others came from the washing water in the country of production (<xref ref-type="bibr" rid="B14">Régimbart 1895</xref>). In the 19<sup>th</sup> century, most of the tobacco production from Bahia came from Recôncavo Baiano; therefore, we consider that it is plausible that this specimen of <italic><tp:taxon-name><tp:taxon-name-part taxon-name-part-type="genus" reg="Cis">C.</tp:taxon-name-part> <tp:taxon-name-part taxon-name-part-type="species" reg="pallidus">pallidus</tp:taxon-name-part></tp:taxon-name></italic> has come from this area.</p><fig id="F6" position="float" orientation="portrait"><label>Figure 45.</label><caption><p>Distribution map of <italic><tp:taxon-name><tp:taxon-name-part taxon-name-part-type="genus" reg="Cis">Cis</tp:taxon-name-part> <tp:taxon-name-part taxon-name-part-type="species" reg="pallidus">pallidus</tp:taxon-name-part></tp:taxon-name></italic> Mellié, 1849. The question mark shows a presumed locality of the species in Recôncavo Baiano, an area of old tobacco farms in the state of Bahia. See text for more details.</p></caption><graphic xmlns:xlink="http://www.w3.org/1999/xlink" xlink:href="zookeys-762-117-g006.jpg" position="float" orientation="portrait" xlink:type="simple" id="oo_206975.jpg"/></fig></tp:treatment-sec><tp:treatment-sec sec-type="host" id="SECID0EAPAG"><title>Host fungi.</title><p>
            <italic><tp:taxon-name><tp:taxon-name-part taxon-name-part-type="genus" reg="Trametes">Trametes</tp:taxon-name-part> <tp:taxon-name-part taxon-name-part-type="species" reg="hirsuta">hirsuta</tp:taxon-name-part></tp:taxon-name></italic> Lloyde (<tp:taxon-name><tp:taxon-name-part taxon-name-part-type="family">Polyporaceae</tp:taxon-name-part></tp:taxon-name>), one record and two breeding records; <italic><tp:taxon-name><tp:taxon-name-part taxon-name-part-type="genus" reg="Trametes">Trametes</tp:taxon-name-part> <tp:taxon-name-part taxon-name-part-type="species" reg="polyzona">polyzona</tp:taxon-name-part></tp:taxon-name></italic> Pers. (<tp:taxon-name><tp:taxon-name-part taxon-name-part-type="family">Polyporaceae</tp:taxon-name-part></tp:taxon-name>), one record; and <italic><tp:taxon-name><tp:taxon-name-part taxon-name-part-type="genus" reg="Trametes">Trametes</tp:taxon-name-part></tp:taxon-name></italic> sp. (<tp:taxon-name><tp:taxon-name-part taxon-name-part-type="family">Polyporaceae</tp:taxon-name-part></tp:taxon-name>), one record.</p></tp:treatment-sec><ref-list><ref id="B9"><mixed-citation xmlns:xlink="http://www.w3.org/1999/xlink" xlink:type="simple">
          <person-group><name name-style="western"><surname>Mellié</surname><given-names>J</given-names></name></person-group> (<year>1849</year>) Monographie de l’ancien genre <italic><tp:taxon-name><tp:taxon-name-part taxon-name-part-type="genus">Cis</tp:taxon-name-part></tp:taxon-name></italic> des auteurs. Annales de la Société Entomologique de France 6(2): 205–274, 313–396.</mixed-citation></ref><ref id="B14"><mixed-citation xmlns:xlink="http://www.w3.org/1999/xlink" xlink:type="simple">
          <person-group><name name-style="western"><surname>Régimbart</surname><given-names>M</given-names></name></person-group> (<year>1895</year>) <article-title>Dytiscides trouvés dans les tabacs par les soins de M. Antoine Grouvelle.</article-title> <source>Annales de la Société entomologique de France</source> <volume>64</volume>: <fpage>321</fpage>–<lpage>348</lpage>.</mixed-citation></ref></ref-list></tp:taxon-treatment>
